# Supplementary material for: Structural and Connectivity Alterations of the Premotor Cortex in Autistic Children: Implications for Affective Motor Impairments
Source: Brain Sci. 2026 Apr 23;16(5):446. doi: 10.3390/brainsci16050446 (PMC13204433; doi:10.3390/brainsci16050446)
Supplement: Supplementary file 1 [file brainsci-16-00446-s001.zip]

Archive with 1 entries (1 files):
- brainsci-4219898-supplementary.pdf
